# Supplementary material for: The response mechanism analysis of HMX1 knockout strain to levulinic acid in Saccharomyces cerevisiae
Source: Front Microbiol. 2024 Jun 26;15:1416903. doi: 10.3389/fmicb.2024.1416903 (PMC11233763; doi:10.3389/fmicb.2024.1416903)
Supplement: Supplementary file 1 [file Data_Sheet_1.zip]

Archive with 4 entries (4 files):
- Supplementary Image 8.pdf
- Supplementary Table 4.XLSX
- Supplementary Table 5.XLSX
- Supplementary Tables 1-3 and Figures 1-7.pdf
