# Supplementary material for: The response mechanism analysis of HMX1 knockout strain to levulinic acid in Saccharomyces cerevisiae
Source: Front Microbiol. 2024 Jun 26;15:1416903. doi: 10.3389/fmicb.2024.1416903 (PMC11233763; doi:10.3389/fmicb.2024.1416903)
Supplement: Supplementary file 1 [file Data_Sheet_1.zip › Supplementary Table 4.XLSX]

## Sheet: Sheet1
Strain	Genotype
BY4741	MATa his3Δ1 leu2Δ0 met15Δ0 ura3Δ0
hxm1∆	MATa his3Δ1 leu2Δ0 met15Δ0 ura3Δ0 hxm1::kanMX6
ylr225c∆	MATa his3Δ1 leu2Δ0 met15Δ0 ura3Δ0 ylr225c::kanMX6
xbp1∆	MATa his3Δ1 leu2Δ0 met15Δ0 ura3Δ0 xbp1::kanMX6
ybl055c∆	MATa his3Δ1 leu2Δ0 met15Δ0 ura3Δ0 ybl055c::kanMX6
yjr096w∆	MATa his3Δ1 leu2Δ0 met15Δ0 ura3Δ0 yjr096w::kanMX6
prx1∆	MATa his3Δ1 leu2Δ0 met15Δ0 ura3Δ0 prx1::kanMX6
ncl1∆	MATa his3Δ1 leu2Δ0 met15Δ0 ura3Δ0 ncl1::kanMX6
yhb1∆	MATa his3Δ1 leu2Δ0 met15Δ0 ura3Δ0 yhb1::kanMX6
