# Supplementary material for: The response mechanism analysis of HMX1 knockout strain to levulinic acid in Saccharomyces cerevisiae
Source: Front Microbiol. 2024 Jun 26;15:1416903. doi: 10.3389/fmicb.2024.1416903 (PMC11233763; doi:10.3389/fmicb.2024.1416903)
Supplement: Supplementary file 1 [file Data_Sheet_1.zip › Supplementary Table 5.XLSX]

## Sheet: Sheet1
gene_id	YOK202W_Q_LA_1	YOK202W_Q_LA_2	YOK202W_Q_LA_3	YOK202W_H_LA_1	YOK202W_H_LA_2	YOK202W_H_LA_3	YOK202W_Q_LA	YOK202W_H_LA	log2FoldChange	pvalue	padj	YLR205C_Q_LA_1	YLR205C_Q_LA_2	YLR205C_Q_LA_3	YLR205C_H_LA_1	YLR205C_H_LA_2	YLR205C_H_LA_3	YLR205C_Q_LA	YLR205C_H_LA	log2FoldChange	pvalue	padj
YLR225C	729.619	502.642	553.393	2405.98	2429.11	2184.58	595.218	2339.89	-1.97504	1.32936e-31	1.07046e-30	1164.21	1029.23	1200.66	1942.46	2579.51	1754.14	1131.37	2092.04	-0.886985	1.95531e-06	3.82541e-05
XBP1	4793.76	5387.67	4796.84	1147.45	1077.04	1757.49	4992.75	1327.33	1.91088	5.51607e-23	3.08243e-22	4857.53	4565.32	3387.22	5345.2	3344.24	5505.92	4270.02	4731.79	-0.148139	0.530096	0.678204
YBL055C	740.219	695.124	585.408	1242.85	1097.94	1092.29	673.584	1144.36	-0.764868	5.25142e-07	1.24008e-06	1009.45	956.519	940.027	984.475	882.464	958.407	968.664	941.782	0.0404783	0.745498	0.841224
YJR096W	3944.01	5576.5	4928.71	5562.11	8351.18	6455.43	4816.4	6789.57	-0.495472	0.00881799	0.0135612	3295.93	5134.91	4075.4	3067.87	4285.04	4002.52	4168.75	3785.14	0.139367	0.513557	0.663872
PRX1	13634.9	18697.2	15817.4	7300.26	8244.46	6591.97	16049.8	7378.9	1.12107	1.86619e-12	6.24056e-12	13622	18561.7	17187.9	12536.4	15010.4	15636	16457.2	14394.3	0.193247	0.260269	0.41929
NCL1	794.984	575.621	671.542	3673.66	3558.96	3355.51	680.716	3529.38	-2.3741	4.5804e-54	9.02192e-53	1366.9	868.225	915.623	1960.47	1755.38	1601.84	1050.25	1772.56	-0.755453	0.000361113	0.00281498
YHB1	5660.29	16135.6	13299	5409.2	8569	6754.72	11698.3	6910.97	0.759293	0.0114868	0.0174423	7721.12	18579.8	17189.9	6721.77	10009.4	10841.9	14497	9191.03	0.657467	0.0408759	0.110099
ADY2	17198.2	7250.46	9901.62	5482.39	1905.45	3009.26	11450.1	3465.7	1.72421	0.00285509	0.00464689	20970.7	8118.73	16836.5	41154	20953.2	49140.9	15308.7	37082.7	-1.27642	0.000590017	0.00418571
ATO2	17782.9	10513.5	13103.8	6227.31	2744.85	3978.12	13800.1	4316.76	1.67685	4.90213e-10	1.42569e-09	13851.7	7905.78	11916.8	16470.1	9581.95	19057.3	11224.7	15036.4	-0.421811	0.144878	0.276805
FAT3	5458.89	2845.27	3298.25	1530.36	709.591	870.555	3867.47	1036.84	1.89949	3.73486e-05	7.42138e-05	4831.57	2900.72	2590.69	14137.7	6455.14	10505.2	3440.99	10366	-1.59101	5.79516e-07	1.31054e-05
HLR1	237.612	181.535	235.535	364.621	353.146	400.87	218.227	372.879	-0.771886	3.3253e-05	6.64077e-05	409.37	307.298	300.652	673.978	968.377	600.947	339.107	747.768	-1.14129	1.46059e-06	2.96867e-05
CAB1	752.585	725.228	750.816	1201.03	1069.34	1168.75	742.876	1146.37	-0.625446	1.67388e-06	3.78978e-06	1180.18	953.922	1068.88	1488.9	1474.31	1289.96	1067.66	1417.72	-0.409479	0.00559097	0.0239468
CAB2	3382.22	3029.54	2975.82	1966.86	1744.82	1880.92	3129.19	1864.2	0.747409	4.33022e-09	1.18298e-08	2720.81	2135.5	2653.16	2915.27	2654.82	3145.65	2503.16	2905.25	-0.215133	0.164322	0.302527
CAB3	1960.08	2273.29	2081.7	1705.49	1899.94	1792.45	2105.03	1799.29	0.2261	0.0792965	0.105959	2150.69	2049.81	2587.76	1975.31	1919.78	1793.52	2262.75	1896.2	0.254856	0.0793448	0.178519
CAB4	229.662	207.99	219.528	556.733	676.587	606.221	219.06	613.18	-1.48561	1.01455e-19	4.95972e-19	376.421	374.817	339.698	525.618	480.476	538.78	363.645	514.958	-0.50177	0.000562609	0.00405641
CAB5	1794.01	1889.24	1833.97	828.566	952.723	750.403	1839.08	843.897	1.12371	2.21501e-15	8.7257e-15	2206.61	2699.03	2747.85	1795.16	1682.2	1978.98	2551.16	1818.78	0.488258	0.0011783	0.00721571
ISU1	7081.54	6225.1	5538.51	16090.4	9559.13	10659.7	6281.72	12103.1	-0.946084	2.80029e-06	6.21103e-06	4635.87	3558.6	4559.57	16821.9	13304.8	12984.6	4251.34	14370.5	-1.75721	1.94396e-23	4.44162e-21
OLE1	101814	84957.5	95162.3	148381	137610	149794	93977.8	145262	-0.628261	4.06917e-07	9.69711e-07	78510.2	83197.2	77812.3	188151	156483	164821	79839.9	169818	-1.08881	3.54153e-18	4.9928e-16
DM01	119.248	148.695	185.989	50.9685	34.1044	125.613	151.31	70.2288	1.10478	0.0070189	0.0109438	141.782	113.397	79.0677	366.661	513.357	153.345	111.416	344.454	-1.62834	6.75837e-05	0.000733111
ATO3	4052.65	702.422	2042.07	2590.25	1571	1553.24	2265.71	1904.83	0.25036	0.723021	0.761929	4167.59	1359.04	2551.64	9019.23	3207.42	8388.39	2692.75	6871.68	-1.35167	0.00154578	0.00884488
